# Supplementary material for: Catechol-O-methyltransferase Inhibitors from Calendula officinalis Leaf
Source: Molecules. 2023 Jan 30;28(3):1333. doi: 10.3390/molecules28031333 (PMC9919311; doi:10.3390/molecules28031333)
Supplement: Supplementary file 1 [file molecules-28-01333-s001.zip]

Archive with 1 entries (1 files):
- molecules-2176588-supplementary.pdf
